# Supplementary material for: Cardiometabolic Mortality and Health System Expansion in Kuwait (2010–2022): A National Time-Series Analysis
Source: J Clin Med. 2026 Apr 2;15(7):2697. doi: 10.3390/jcm15072697 (PMC13072817; doi:10.3390/jcm15072697)
Supplement: Supplementary file 1 [file jcm-15-02697-s001.zip]

Archive with 1 entries (1 files):
- jcm-4200180-supplementary.pdf
